# Supplementary material for: In Vitro and In Vivo Effects of Synthesis Novel Phenoxyacetamide Derivatives as Potent Apoptotic Inducer against HepG2 Cells through PARP-1 Inhibition
Source: Pharmaceuticals (Basel). 2023 Oct 26;16(11):1524. doi: 10.3390/ph16111524 (PMC10674780; doi:10.3390/ph16111524)
Supplement: Supplementary file 1 [file pharmaceuticals-16-01524-s001.zip]

Archive with 1 entries (1 files):
- pharmaceuticals-2678441-supplementary.pdf
